# Supplementary material for: Software Bug Detection Causes a Shift From Bottom-Up to Top-Down Effective Connectivity Involving the Insula Within the Error-Monitoring Network
Source: Front Hum Neurosci. 2022 Mar 7;16:788272. doi: 10.3389/fnhum.2022.788272 (PMC8935015; doi:10.3389/fnhum.2022.788272)
Supplement: Supplementary file 1 [file Table_1.XLSX]

## Sheet: Folha1
Areas Influencing Insula
Baseline		X coor	Y coor	Z coor	Level 1	Level 2	Level 3	Brodmann area	dGCM	p
Cluster	1	57	-46	19	R	Temporal Lobe	Supramarginal Gyrus	40	-3.96506	0
Cluster	2	24	-25	4	R	Sub-lobar	Thalamus	*	-6.12163	0
Cluster	3	42	-4	46	R	Frontal Lobe	Precentral Gyrus	6	-5.75714	0
Cluster	5	3	20	13	R	Sub-lobar	Caudate	Caudate Body	-6.59866	0
Cluster	6	9	-52	28	R	Limbic Lobe	Cingulate Gyrus	31	-5.2652	0
Cluster	7	0	-13	55	L	Frontal Lobe	Medial Frontal Gyrus	6	-7.50011	0
Cluster	8	-27	-1	7	L	Sub-lobar	Lentiform Nucleus	Putamen	-4.5548	0
Cluster	9	-27	-31	7	L	Sub-lobar	Thalamus	Pulvinar	-4.66871	0
Cluster	11	-39	-64	37	L	Parietal Lobe	Precuneus	39	-4.18243	0
Text
Cluster	1	19	20	17	R	Sub-lobar	Caudate	Caudate Body	-4.61015	0
Cluster	2	36	-13	-10	R	Temporal Lobe	Caudate	Caudate Tail	-4.30008	0
Cluster	3	51	-34	46	R	Parietal Lobe	Inferior Parietal Lobule	40	-3.35643	0
Cluster	4	36	41	33	R	Frontal Lobe	Middle Frontal Gyrus	9	-2.93058	0
Cluster	5	23	-71	5	R	Limbic Lobe	Posterior Cingulate	30	-2.49406	0
Cluster	6	-20	24	14	L	Sub-lobar	Claustrum	*	-3.76787	0
Cluster	7	1	5	55	R	Frontal Lobe	Superior Frontal Gyrus	6	-4.04331	0
Cluster	8	-19	-86	19	L	Occipital Lobe	Cuneus	18	-3.17705	0
Cluster	9	-17	-44	28	L	Limbic Lobe	Cingulate Gyrus	31	-2.99895	0
Cluster	10	-18	57	19	L	Frontal Lobe	Superior Frontal Gyrus	10	-3.33275	0
Cluster	11	-36	-37	-2	L	Temporal Lobe	Caudate	Caudate Tail	-4.47727	0
Cluster	12	-27	-60	47	L	Parietal Lobe	Superior Parietal Lobule	7	-3.51595	0
Cluster	14	-48	-54	8	L	Temporal Lobe	Superior Temporal Gyrus	39	-2.89681	0
Cluster	15	-63	8	18	L	Frontal Lobe	Inferior Frontal Gyrus	44	-3.53231	0
Cluster	16	-55	-10	-21	L	Temporal Lobe	Inferior Temporal Gyrus	20	-2.90916	0
Neutral code
Cluster	1	57	-19	-8	R	Temporal Lobe	Middle Temporal Gyrus	21	-3.94443	0
Cluster	2	60	-16	22	R	Parietal Lobe	Postcentral Gyrus	3	-3.24507	0
Cluster	3	45	-52	25	R	Temporal Lobe	Superior Temporal Gyrus	39	-5.18652	0
Cluster	4	39	2	52	R	Frontal Lobe	Middle Frontal Gyrus	6	-3.41058	0
Cluster	5	39	14	-29	R	Temporal Lobe	Superior Temporal Gyrus	38	-4.0724	0
Cluster	6	45	-49	61	R	Parietal Lobe	Inferior Parietal Lobule	40	-4.33498	0
Cluster	7	24	-31	10	R	Sub-lobar	Thalamus	Pulvinar	-4.50335	0
Cluster	8	9	-97	25	R	Occipital Lobe	Cuneus	19	-4.26082	0
Cluster	9	3	41	40	R	Frontal Lobe	Medial Frontal Gyrus	8	-3.95032	0
Cluster	10	-6	29	-8	L	Limbic Lobe	Anterior Cingulate	32	-6.42221	0
Cluster	11	6	5	43	R	Limbic Lobe	Cingulate Gyrus	24	-3.85899	0
Cluster	12	-18	-82	31	L	Occipital Lobe	Cuneus	19	-4.98449	0
Cluster	13	-48	-1	-26	L	Temporal Lobe	Middle Temporal Gyrus	21	-6.3598	0
Cluster	14	-27	-82	-11	L	Occipital Lobe	Fusiform Gyrus	19	-4.59007	0
Cluster	15	-33	-76	34	L	Parietal Lobe	Precuneus	19	-3.83689	0
Cluster	17	-45	-1	-5	L	Temporal Lobe	Superior Temporal Gyrus	22	-4.72189	0
Cluster	18	-60	-55	16	L	Temporal Lobe	Superior Temporal Gyrus	22	-4.0798	0
Cluster	19	-57	-43	34	L	Parietal Lobe	Supramarginal Gyrus	40	-3.83284	0
Code
Cluster	1	51	-37	46	R	Parietal Lobe	Inferior Parietal Lobule	40	-2.01996	0
Cluster	2	51	-31	-8	R	Temporal Lobe	Middle Temporal Gyrus	21	-2.58857	0
Cluster	3	48	8	34	R	Frontal Lobe	Middle Frontal Gyrus	9	-1.96683	0
Cluster	5	39	2	49	R	Frontal Lobe	Middle Frontal Gyrus	6	-2.11435	0
Cluster	6	30	-55	43	R	Parietal Lobe	Superior Parietal Lobule	7	-2.65381	0
Cluster	7	-15	20	16	L	Sub-lobar	Caudate	Caudate Body	-3.51398	0
Cluster	8	30	-40	1	R	Temporal Lobe	Sub-Gyral	Hippocampus	-2.4965	0
Cluster	9	9	32	19	R	Limbic Lobe	Anterior Cingulate	24	-3.01095	0
Cluster	10	12	-79	4	R	Occipital Lobe	Lingual Gyrus	18	-2.80879	0
Cluster	11	18	-19	28	R	Sub-lobar	Caudate	Caudate Body	-2.10187	0
Cluster	12	6	-67	40	R	Parietal Lobe	Precuneus	7	-1.84592	0
Cluster	13	-3	29	31	L	Limbic Lobe	Cingulate Gyrus	32	-2.21875	0
Cluster	14	-21	-64	37	L	Parietal Lobe	Precuneus	7	-2.69428	0
Cluster	15	-24	-94	1	L	Occipital Lobe	Cuneus	18	-1.98367	0
Cluster	16	-24	-79	7	L	Occipital Lobe	Cuneus	17	-1.81422	0
Cluster	17	-33	-37	1	L	Temporal Lobe	Caudate	Caudate Tail	-3.11949	0
Cluster	18	-39	-28	-8	L	Limbic Lobe	Parahippocampal Gyrus	36	-2.31129	0
Cluster	19	-48	-49	4	L	Temporal Lobe	Middle Temporal Gyrus	21	-2.8398	0
Cluster	20	-54	8	-5	L	Temporal Lobe	Superior Temporal Gyrus	22	-2.66915	0
Insula influence
Baseline		X coor	Y coor	Z coor	Level 1	Level 2	Level 3	Brodmann area	dGCM	p
Cluster	1	37	27	-20	R	Frontal Lobe	Inferior Frontal Gyrus	47	4.29834	0
Cluster	2	63	-24	-16	R	Temporal Lobe	Inferior Temporal Gyrus	20	3.6622	0
Cluster	3	60	-52	26	R	Parietal Lobe	Supramarginal Gyrus	40	3.74194	0
Cluster	5	29	-15	-15	R	Limbic Lobe	Parahippocampal Gyrus	Hippocampus	3.45231	0
Cluster	6	26	3	-35	R	Limbic Lobe	Uncus	38	3.38517	0
Cluster	7	27	-5	-4	R	Sub-lobar	Lentiform Nucleus	Putamen	4.34669	0
Cluster	8	24	13	-17	R	Frontal Lobe	Inferior Frontal Gyrus	47	3.83516	0
Cluster	9	-25	18	2	L	Sub-lobar	Claustrum	*	4.20975	0
Cluster	10	-65	-27	25	L	Parietal Lobe	Inferior Parietal Lobule	40	4.82987	0
Text
Cluster	1	12	-18	11	R	Sub-lobar	Thalamus	*	3.11532	0
Cluster	2	14	-18	64	R	Frontal Lobe	Precentral Gyrus	6	3.20302	0
Cluster	3	8	1	32	R	Limbic Lobe	Cingulate Gyrus	24	2.94098	0
Cluster	4	-16	-14	44	L	Limbic Lobe	Cingulate Gyrus	24	3.81458	0
Cluster	5	-2	-91	3	L	Occipital Lobe	Cuneus	17	3.53111	0
Cluster	6	-48	-41	24	L	Temporal Lobe	Superior Temporal Gyrus	13	2.90277	0
Neutral code
Cluster	1	26	-1	16	R	Sub-lobar	Lentiform Nucleus	Putamen	3.34677	0
Cluster	2	2	20	44	R	Frontal Lobe	Medial Frontal Gyrus	8	3.21538	0
Cluster	3	6	-12	29	R	Limbic Lobe	Cingulate Gyrus	23	2.89827	0
Cluster	4	-6	7	18	L	Sub-lobar	Caudate	Caudate Body	4.01725	0
Cluster	5	-2	-91	9	L	Occipital Lobe	Cuneus	18	3.36469	0
Cluster	6	-10	16	40	L	Limbic Lobe	Cingulate Gyrus	32	2.80676	0
Cluster	7	-28	8	13	L	Sub-lobar	Claustrum	*	3.17502	0
Cluster	8	-52	-14	36	L	Frontal Lobe	Precentral Gyrus	4	2.87446	0
Code
Cluster	1	57	-4	4	R	Temporal Lobe	Superior Temporal Gyrus	22	2.7671	0
Cluster	2	0	8	67	L	Frontal Lobe	Superior Frontal Gyrus	6	5.98422	0
Cluster	3	60	8	1	R	Temporal Lobe	Superior Temporal Gyrus	22	2.78714	0
Cluster	4	27	41	43	R	Frontal Lobe	Superior Frontal Gyrus	8	2.85384	0
Cluster	5	36	26	49	R	Frontal Lobe	Superior Frontal Gyrus	8	1.99678	0
Cluster	6	18	-67	16	R	Occipital Lobe	Cuneus	18	2.13749	0
Cluster	7	18	53	34	R	Frontal Lobe	Superior Frontal Gyrus	9	3.25345	0
Cluster	8	-9	26	10	L	Limbic Lobe	Anterior Cingulate	24	2.24186	0
